# Supplementary material for: Immune checkpoint changes correlate with the progression and prognosis of amyotrophic lateral sclerosis
Source: Ann Med. 2025 Aug 3;57(1):2540023. doi: 10.1080/07853890.2025.2540023 (PMC12322990; doi:10.1080/07853890.2025.2540023)
Supplement: Supplemental Material [file IANN_A_2540023_SM9799.zip]

Archive with 7 entries (6 files):
- suppl_data/
- suppl_data/Figure caption.docx
- suppl_data/Figure S1.tif
- suppl_data/Figure S2.tif
- suppl_data/Figure S3.tif
- suppl_data/Table S1.docx
- suppl_data/Table_S2.docx
